# Supplementary material for: The ZZ domain of HERC2 is a receptor of arginylated substrates
Source: Sci Rep. 2022 Apr 11;12:6063. doi: 10.1038/s41598-022-10119-w (PMC9001736; doi:10.1038/s41598-022-10119-w)
Supplement: Supplementary file 1 — Supplementary Table 1. [file 41598_2022_10119_MOESM1_ESM.xlsx]

## Sheet: Chem shift changes in HERC2 ZZ 
	Supplementary Table 1. NMR chemical shift changes induced in the HERC2 ZZ domain by the REEE peptide.
Peak #	1to0	Position F2	Confidence	Peak #	1to5	Position F2	Confidence	CSP
1	8.92872	132.537	1	1	8.93315	132.51	1	0.00704199
2	9.06034	130.34	1	2	9.08326	130.618	1	0.0601944
3	9.99455	128.634	1	3	10.0039	128.644	1	0.00956819
4	8.8746	128.045	1	4	8.85903	127.953	1	0.0241999
5	9.4992	127.411	1	5	9.50391	127.294	1	0.023987
6	7.68922	127.313	1	6	7.68491	127.409	1	0.0197539
10	8.52817	125.197	1	10	8.51624	125.198	1	0.0119319
11	8.61493	123.941	1	11	8.60889	123.87	1	0.015433
12	8.24759	123.242	1	12	8.31407	123.361	1	0.0706024
13	8.0504	122.665	1	13	7.99355	123.03	1	0.0925742
14	8.40154	122.579	1	14	8.42917	122.878	1	0.0658146
16	8.43962	121.454	1	16	8.43858	121.035	1	0.0837465
17	9.66784	121.19	1	17	9.61709	120.94	1	0.0712893
19	9.21721	120.975	1	19	9.17547	120.939	1	0.0423359
20	8.45807	120.702	1	20	8.51662	120.071	1	0.139102
21	8.34805	120.441	1	21	8.40595	120.805	1	0.0930222
22	7.90703	120.303	1	22	7.909	120.239	1	0.0128855
23	9.86056	119.609	1	23	9.97499	119.668	1	0.115044
24	7.8324	119.819	1	24	7.82378	119.795	1	0.0097838
25	9.26257	119.504	1	25	9.27589	119.581	1	0.0204234
26	8.51752	118.91	1	26	8.52958	118.958	1	0.0153808
28	8.15451	117.057	1	28	8.12002	117.192	1	0.043794
29	8.18518	116.241	1	29	8.19445	116.245	1	0.0093048
30	7.2726	113.781	1	30	7.26027	113.732	1	0.0157018
31	10.2676	113.02	1	31	10.3634	113.669	1	0.16136
32	7.82712	112.697	1	32	7.8443	112.872	1	0.0390376
33	8.41942	109.417	1	33	8.43684	109.568	1	0.0348432
34	8.9542	108.836	1	34	8.99123	109.087	1	0.0624347
35	7.31339	106.571	1	35	7.31203	106.563	1	0.00216148
36	8.7433	108.8	1	36	8.74071	108.739	1	0.0125404
37	8.95356	119.134	1	37	9.01952	119.222	1	0.0682837
38	9.30311	119.822	1	38	9.45192	119.913	1	0.149915
39	9.58308	131.592	1	39	9.59967	131.02	1	0.115609
42	8.25648	124.804	1	42	8.29156	125.097	1	0.0682136
